# Supplementary material for: Rapid Detection of Cd2+ Ions in the Aqueous Medium Using a Highly Sensitive and Selective Turn-On Fluorescent Chemosensor
Source: Molecules. 2023 Apr 21;28(8):3635. doi: 10.3390/molecules28083635 (PMC10143290; doi:10.3390/molecules28083635)
Supplement: Supplementary file 1 [file molecules-28-03635-s001.zip]

Archive with 1 entries (1 files):
- molecules-2270372-supplementary.pdf
